# Supplementary material for: Hemiboea suiyangensis (Gesneriaceae): a new species from Guizhou, China
Source: PhytoKeys. 2018 May 30;(99):99–106. doi: 10.3897/phytokeys.99.25265 (PMC5990545; doi:10.3897/phytokeys.99.25265)
Supplement: XML Treatment for Hemiboea suiyangensis [file phytokeys.99.25265-treatment1.xml]

<!DOCTYPE tp:taxon-treatment
  PUBLIC "-//TaxonX//DTD Taxonomic Treatment Publishing DTD v0 20100105//EN" "tax-treatment-NSO.dtd">
<tp:taxon-treatment xmlns:tp="http://www.plazi.org/taxpub"><tp:treatment-meta><kwd-group><label>Taxon classification</label><kwd><named-content xmlns:xlink="http://www.w3.org/1999/xlink" content-type="kingdom">Plantae</named-content></kwd><kwd><named-content xmlns:xlink="http://www.w3.org/1999/xlink" content-type="order">Lamiales</named-content></kwd><kwd><named-content xmlns:xlink="http://www.w3.org/1999/xlink" content-type="family">Gesneriaceae</named-content></kwd></kwd-group><mixed-citation publication-type="journal"><person-group><name><surname>Li</surname><given-names>Shuwan</given-names></name><name><surname>Han</surname><given-names>Mengqi</given-names></name><name><surname>Li</surname><given-names>Xiaojie</given-names></name><name><surname>Li</surname><given-names>Zhenyu</given-names></name><name><surname>Xiang</surname><given-names>Xiaoguo</given-names></name></person-group><article-title>
          <italic><tp:taxon-name><tp:taxon-name-part taxon-name-part-type="genus" reg="Hemiboea">Hemiboea</tp:taxon-name-part> <tp:taxon-name-part taxon-name-part-type="species" reg="suiyangensis">suiyangensis</tp:taxon-name-part></tp:taxon-name></italic> (<tp:taxon-name><tp:taxon-name-part taxon-name-part-type="family">Gesneriaceae</tp:taxon-name-part></tp:taxon-name>): a new species from Guizhou, China</article-title><source>PhytoKeys</source><day>30</day><month>5</month><year>2018</year><volume>2018</volume><issue>99</issue><fpage>99</fpage><lpage>106</lpage><pub-id pub-id-type="doi">10.3897/phytokeys.99.25265</pub-id></mixed-citation></tp:treatment-meta><tp:nomenclature><tp:taxon-name>
            <tp:taxon-name-part taxon-name-part-type="genus" reg="Hemiboea">Hemiboea</tp:taxon-name-part>
            <tp:taxon-name-part taxon-name-part-type="species" reg="suiyangensis">suiyangensis</tp:taxon-name-part>
            <object-id xmlns:xlink="http://www.w3.org/1999/xlink" content-type="ipni" xlink:type="simple">urn:lsid:ipni.org:names:60476482-2</object-id>
          </tp:taxon-name><tp:taxon-authority>Z.Y.Li, S.W.Li &amp; X.G.Xiang</tp:taxon-authority><tp:taxon-status xmlns:xlink="http://www.w3.org/1999/xlink" xlink:type="simple">sp. nov.</tp:taxon-status><xref ref-type="fig" rid="F1">Figs 1</xref><xref ref-type="fig" rid="F2">, 2</xref></tp:nomenclature><tp:treatment-sec sec-type="diagnosis" id="SECID0E1GAC"><title>Diagnosis.</title><p>
            <italic><tp:taxon-name><tp:taxon-name-part taxon-name-part-type="genus" reg="Hemiboea">Hemiboea</tp:taxon-name-part> <tp:taxon-name-part taxon-name-part-type="species" reg="suiyangensis">suiyangensis</tp:taxon-name-part></tp:taxon-name></italic> is easily distinguished from other <italic><tp:taxon-name><tp:taxon-name-part taxon-name-part-type="genus" reg="Hemiboea">Hemiboea</tp:taxon-name-part></tp:taxon-name></italic> species by having an oblique-infundibular corolla with abaxial gibbous, swollen on the upper half of the tube, throat and lower lobes densely villose. The species is similar to <italic><tp:taxon-name><tp:taxon-name-part taxon-name-part-type="genus" reg="Hemiboea">H.</tp:taxon-name-part> <tp:taxon-name-part taxon-name-part-type="species" reg="omeiensis">omeiensis</tp:taxon-name-part></tp:taxon-name></italic> W.T.Wang (1982: 127) in the shape of the leaf blade, but can be distinguished by oblate involucre (vs. globose), unequal calyx segments (vs. equal) and corolla with densely villose throat and lower lobes, lemon-yellow outside (vs. corolla with glabrous throat and lower lobes, white outside) (Fig. <xref ref-type="fig" rid="F3">3</xref>, Table <xref ref-type="table" rid="T1">1</xref>).</p></tp:treatment-sec><tp:treatment-sec sec-type="material" id="SECID0EFIAC"><title>Type.</title><p>China. Guizhou province: Suiyang County, Xiangshuwan, growing in cave entrance of limestone hills, about 885 m, 10 Aug. 2015, <italic>M. Q. Han and S. W. Li HMQ 881</italic> (holotype: IBK!, isotypes: IBK!, PE!).</p></tp:treatment-sec><tp:treatment-sec sec-type="Perennial herbs" id="SECID0ENIAC"><title>Perennial herbs.</title><p>Stems ascending, subterete, 20–45 cm tall, 3–5 mm in diam., simple, sparsely purple-spotted, glabrous, slightly juicy when fresh, nodes 4–7, not swollen. Leaves opposite, unequal to sub-equal in a pair, herbaceous; leave blade oblong-lanceolate, ovate-lanceolate or elliptic, 4.5–19 cm long, 2.2–8 cm wide, apex acuminate, rarely acute, margin repand-crenate, base usually oblique, one side narrowly cuneate to cuneate, the other side cuneate to rounded, adaxial surface green, sparsely pubescent, abaxial surface pale green to purple, glabrous; lateral veins 6–13 on each side of midrib, vermiform sclereids surrounding the vascular bundles, veinlets inconspicuous; petiole 1–8.5 cm long, about 2 mm in diam., almost terete, adaxially valleculate, margins erect and rounded, glabrous, purple or purple maculate. Cymes pseudoterminal, sometimes axillary, 3–9(–12)-flowered; peduncle 1–2 cm long, about 2 mm in diam., glabrous, purple-spotted; involucre oblate, apiculate, 2.3–3.3 cm in diam., pale green, glabrous; pedicle 3–5 mm long, about 2 mm in diam., glabrous. Calyx white, glabrous, 5-parted to base; segments linear or linear-lanceolate, 11–13 mm long, 2–3 mm wide, unequal, adaxial three longer, ca. 13 mm long, abaxial two shorter, ca. 10 mm long. Corolla oblique-infundibular, 3.2–4 cm long, outside lemon-yellow, densely glandular-pubescent, inside glabrous, purple-spotted at throat, densely glandular-pubescent inside adaxial gibbous side of the tube, densely villose at the throat and lower lobes, a pilose ring 4–6 mm above corolla base; tube 2.5–3 cm long, 2.5–4 mm in diam. above base, swollen on abaxial side of the upper half of tube, 12–14 mm in diam. at mouth, gibbous; limb two-lipped, adaxial lip 3–3.5 mm long, 2-lobed at apex, lobes equal, nearly semi-orbicular, abaxial lip 7–10 mm long, 3-parted, lobes subequal, oblong, expanded to reflexed after anthesis. Protandrous; stamens 2, abaxial, adnate to 16–17 mm above corolla base, included, glabrous; filaments narrowly linear, 11–13 mm long, about 1 mm wide; anthers ovate-elliptic, 3–3.8 mm long, about 2 mm wide, coherent at apex; staminodes 3, adaxial, adnate to 8–11 mm above corolla base, glabrous, unequal, lateral two narrowly linear, 9–11 mm long, about 1 mm wide, apex capitellate, separate, central one linear, 2–3 mm long, about 1 mm wide, apex truncate. Disc ring-like, lemon-yellow, 1.4–1.7 mm high, margin repand. Pistil 18.7–19 mm long; ovary linear, 8.7–9 mm long, glabrous, about 3 mm wide; style ca. 10 mm long, about 1 mm in diam., sparsely glandular-puberulent; stigma oblate.</p></tp:treatment-sec><tp:treatment-sec sec-type="distribution" id="SECID0ESIAC"><title>Distribution.</title><p>Only known from the Xiangshuwan, Suiyang County, Guizhou province, China.</p></tp:treatment-sec><tp:treatment-sec sec-type="phenology" id="SECID0EXIAC"><title>Phenology.</title><p>The new species was observed flowering from June to August.</p></tp:treatment-sec><tp:treatment-sec sec-type="habitat" id="SECID0E3IAC"><title>Habitat and ecology.</title><p>
            <italic><tp:taxon-name><tp:taxon-name-part taxon-name-part-type="genus" reg="Hemiboea">Hemiboea</tp:taxon-name-part> <tp:taxon-name-part taxon-name-part-type="species" reg="suiyangensis">suiyangensis</tp:taxon-name-part></tp:taxon-name></italic> grows on moist stone at the limestone cave entrances, next to the stream. The main companion species are: <italic><tp:taxon-name><tp:taxon-name-part taxon-name-part-type="genus" reg="Pilea">Pilea</tp:taxon-name-part> <tp:taxon-name-part taxon-name-part-type="species" reg="notata">notata</tp:taxon-name-part></tp:taxon-name></italic> C. H. Wright, <italic><tp:taxon-name><tp:taxon-name-part taxon-name-part-type="genus" reg="Elatostema">Elatostema</tp:taxon-name-part> <tp:taxon-name-part taxon-name-part-type="species" reg="prunifolium">prunifolium</tp:taxon-name-part></tp:taxon-name></italic> W.T. Wang, <italic><tp:taxon-name><tp:taxon-name-part taxon-name-part-type="genus" reg="Acorus">Acorus</tp:taxon-name-part> <tp:taxon-name-part taxon-name-part-type="species" reg="gramineus">gramineus</tp:taxon-name-part></tp:taxon-name></italic> Solander ex Aiton, <italic><tp:taxon-name><tp:taxon-name-part taxon-name-part-type="genus" reg="Ficus">Ficus</tp:taxon-name-part> <tp:taxon-name-part taxon-name-part-type="species" reg="tikoua">tikoua</tp:taxon-name-part></tp:taxon-name></italic> Bureau and <italic><tp:taxon-name><tp:taxon-name-part taxon-name-part-type="genus" reg="Impatiens">Impatiens</tp:taxon-name-part> <tp:taxon-name-part taxon-name-part-type="species" reg="chlorosepala">chlorosepala</tp:taxon-name-part></tp:taxon-name></italic> Hand.-Mazz.</p><fig id="F1" position="float" orientation="portrait"><label>Figure 1.</label><caption><p>
          <italic><tp:taxon-name><tp:taxon-name-part taxon-name-part-type="genus" reg="Hemiboea">Hemiboea</tp:taxon-name-part> <tp:taxon-name-part taxon-name-part-type="species" reg="suiyangensis">suiyangensis</tp:taxon-name-part></tp:taxon-name></italic>. <bold>A</bold> Plant <bold>B, C</bold> Flower outside view <bold>D</bold> Calyx segments <bold>E</bold> Flower inside view <bold>F</bold> Pistil.</p></caption><graphic xmlns:xlink="http://www.w3.org/1999/xlink" xlink:href="phytokeys-99-099-g001.jpg" position="float" orientation="portrait" xlink:type="simple" id="oo_206458.jpg"/></fig><fig id="F2" position="float" orientation="portrait"><label>Figure 2.</label><caption><p>
          <italic><tp:taxon-name><tp:taxon-name-part taxon-name-part-type="genus" reg="Hemiboea">Hemiboea</tp:taxon-name-part> <tp:taxon-name-part taxon-name-part-type="species" reg="suiyangensis">suiyangensis</tp:taxon-name-part></tp:taxon-name></italic>. <bold>A</bold> habits <bold>B</bold> flowering branch <bold>C</bold> flower face view <bold>D</bold> corolla side view <bold>E</bold> calyx <bold>F</bold> corolla inside view <bold>G</bold> pistillum <bold>H</bold> anthers <bold>I</bold> staminodia.</p></caption><graphic xmlns:xlink="http://www.w3.org/1999/xlink" xlink:href="phytokeys-99-099-g002.jpg" position="float" orientation="portrait" xlink:type="simple" id="oo_206459.jpg"/></fig><fig id="F3" position="float" orientation="portrait"><label>Figure 3.</label><caption><p>Comparisons between <italic><tp:taxon-name><tp:taxon-name-part taxon-name-part-type="genus" reg="Hemiboea">Hemiboea</tp:taxon-name-part> <tp:taxon-name-part taxon-name-part-type="species" reg="suiyangensis">suiyangensis</tp:taxon-name-part></tp:taxon-name></italic> and <italic><tp:taxon-name><tp:taxon-name-part taxon-name-part-type="genus" reg="Hemiboea">H.</tp:taxon-name-part> <tp:taxon-name-part taxon-name-part-type="species" reg="omeiensis">omeiensis</tp:taxon-name-part></tp:taxon-name></italic>, <bold>A–B</bold> <italic><tp:taxon-name><tp:taxon-name-part taxon-name-part-type="genus" reg="Hemiboea">Hemiboea</tp:taxon-name-part> <tp:taxon-name-part taxon-name-part-type="species" reg="suiyangensis">suiyangensis</tp:taxon-name-part></tp:taxon-name></italic>. Photographed by Meng-Qi Han <bold>C–D</bold> <italic><tp:taxon-name><tp:taxon-name-part taxon-name-part-type="genus" reg="Hemiboea">H.</tp:taxon-name-part> <tp:taxon-name-part taxon-name-part-type="species" reg="omeiensis">omeiensis</tp:taxon-name-part></tp:taxon-name></italic>. Photographed by Xiao-Jie Li.</p></caption><graphic xmlns:xlink="http://www.w3.org/1999/xlink" xlink:href="phytokeys-99-099-g003.jpg" position="float" orientation="portrait" xlink:type="simple" id="oo_206460.jpg"/></fig><table-wrap id="T1" position="float" orientation="portrait"><label>Table 1.</label><caption><p>Morphological characters of <italic><tp:taxon-name><tp:taxon-name-part taxon-name-part-type="genus" reg="Hemiboea">Hemiboea</tp:taxon-name-part> <tp:taxon-name-part taxon-name-part-type="species" reg="suiyangensis">suiyangensis</tp:taxon-name-part></tp:taxon-name></italic> and <italic><tp:taxon-name><tp:taxon-name-part taxon-name-part-type="genus" reg="Hemiboea">H.</tp:taxon-name-part> <tp:taxon-name-part taxon-name-part-type="species" reg="omeiensis">omeiensis</tp:taxon-name-part></tp:taxon-name></italic>.</p></caption><table id="TID0EDTAE" rules="all"><tbody><tr><td rowspan="1" colspan="1">
              <bold>Characters</bold>
            </td><td rowspan="1" colspan="1">
              <bold><italic><tp:taxon-name><tp:taxon-name-part taxon-name-part-type="genus" reg="Hemiboea">H.</tp:taxon-name-part> <tp:taxon-name-part taxon-name-part-type="species" reg="suiyangensis">suiyangensis</tp:taxon-name-part></tp:taxon-name></italic></bold>
            </td><td rowspan="1" colspan="1">
              <bold><italic><tp:taxon-name><tp:taxon-name-part taxon-name-part-type="genus" reg="Hemiboea">H.</tp:taxon-name-part> <tp:taxon-name-part taxon-name-part-type="species" reg="omeiensis">omeiensis</tp:taxon-name-part></tp:taxon-name></italic></bold>
            </td></tr><tr><td rowspan="1" colspan="1">Petiole</td><td rowspan="1" colspan="1">1–8.5 cm long, almost terete, adaxial side valleculate, margins erect and rounded</td><td rowspan="1" colspan="1">0.3–3.5 cm long, almost (semi-) terete, adaxial side shallowly sulcate, margins spreading and compressed</td></tr><tr><td rowspan="1" colspan="1">Involucre</td><td rowspan="1" colspan="1">oblate, 2.3–3.3 cm in diam.</td><td rowspan="1" colspan="1">globose, 1.5–2.5 cm in diam.</td></tr><tr><td rowspan="1" colspan="1">Calyx segments</td><td rowspan="1" colspan="1">adaxial three, ca. 1.3 cm long; abaxial two, ca. 1 cm long</td><td rowspan="1" colspan="1">adaxial three, ca. 1.8 cm long; abaxial two, ca. 1.5 cm long</td></tr><tr><td rowspan="1" colspan="1">Corolla</td><td rowspan="1" colspan="1">oblique-infundibular, adaxially intumescent abruptly from half of tube, adaxial lip 3–3.5 mm long, abaxial lip 7–10 mm long, outside lemon-yellow densely villose at throat and lower lobes</td><td rowspan="1" colspan="1">tubular-infundibular, adaxially intumescent steadily from a quarter of tube, adaxial lip 8–10 mm long, abaxial lip 10–13 mm long, outside white, throat and lower lobes glabrous</td></tr><tr><td rowspan="1" colspan="1">Staminodes</td><td rowspan="1" colspan="1">3, lateral two 9–11 mm long, central one 2–3 mm long</td><td rowspan="1" colspan="1">3, lateral two 5–7 mm long, central one ca. 4 mm long</td></tr><tr><td rowspan="1" colspan="1">Disc</td><td rowspan="1" colspan="1">ring-like, lemon-yellow, 1.4–1.7 mm high</td><td rowspan="1" colspan="1">ring-like, white, 1–1.2 mm high</td></tr></tbody></table></table-wrap></tp:treatment-sec><tp:treatment-sec sec-type="etymology" id="SECID0EYDAE"><title>Etymology.</title><p>The species is named after the type locality, Suiyang County, Guizhou, China.</p><sec sec-type="Key to Hemiboea suiyangensis and its alliance" id="SECID0E4DAE"><title>Key to <italic><tp:taxon-name><tp:taxon-name-part taxon-name-part-type="genus" reg="Hemiboea">Hemiboea</tp:taxon-name-part> <tp:taxon-name-part taxon-name-part-type="species" reg="suiyangensis">suiyangensis</tp:taxon-name-part></tp:taxon-name></italic> and its alliance</title><table-wrap content-type="key" position="anchor" orientation="portrait"><table id="TID0E3GAC" rules="all"><tbody><tr><td rowspan="1" colspan="1">1</td><td rowspan="1" colspan="1">Petioles flattened adaxially, usually winged and connate perfoliate, especially upper pairs; vermiform sclereids dispersed in leaf mesophyll</td><td rowspan="1" colspan="1">
                      <bold><italic><tp:taxon-name><tp:taxon-name-part taxon-name-part-type="genus" reg="Hemiboea">H.</tp:taxon-name-part> <tp:taxon-name-part taxon-name-part-type="species" reg="subcapitata">subcapitata</tp:taxon-name-part></tp:taxon-name></italic> Clarke</bold>
                    </td></tr><tr><td rowspan="1" colspan="1">–</td><td rowspan="1" colspan="1">Petioles subterete, wingless, free; vermiform sclereids surrounding vascular bundles of leaf.</td><td rowspan="1" colspan="1">
                      <bold>2</bold>
                    </td></tr><tr><td rowspan="1" colspan="1">2</td><td rowspan="1" colspan="1">Corolla lemon-yellow outside, oblique-infundibular, with densely villose throat and lower lobes; disc lemon-yellow, 1.4-1.7 mm high</td><td rowspan="1" colspan="1">
                      <bold><italic><tp:taxon-name><tp:taxon-name-part taxon-name-part-type="genus" reg="Hemiboea">H.</tp:taxon-name-part> <tp:taxon-name-part taxon-name-part-type="species" reg="suiyangensis">suiyangensis</tp:taxon-name-part></tp:taxon-name></italic> Z.Y.Li, S.W.Li &amp; X.G.Xiang</bold>
                    </td></tr><tr><td rowspan="1" colspan="1">–</td><td rowspan="1" colspan="1">Corolla white outside, tubular-infundibular, with glabrous throat and lower lobes; disc white, 1–1.2 mm high.</td><td rowspan="1" colspan="1">
                      <bold>3</bold>
                    </td></tr><tr><td rowspan="1" colspan="1">3</td><td rowspan="1" colspan="1">Leaf blade with 8–10 lateral veins each side; cymes 3-6-flowered; corolla tube with dark-purple spots inside; staminodes 3</td><td rowspan="1" colspan="1">
                      <bold><italic><tp:taxon-name><tp:taxon-name-part taxon-name-part-type="genus" reg="Hemiboea">H.</tp:taxon-name-part> <tp:taxon-name-part taxon-name-part-type="species" reg="omeiensis">omeiensis</tp:taxon-name-part></tp:taxon-name></italic> W.T.Wang</bold>
                    </td></tr><tr><td rowspan="1" colspan="1">–</td><td rowspan="1" colspan="1">Leaf blade with 4–6 lateral veins each side; cymes 1-3-flowered; corolla tube with pink purple spots inside; staminodes 2</td><td rowspan="1" colspan="1">
                      <bold><italic><tp:taxon-name><tp:taxon-name-part taxon-name-part-type="genus" reg="Hemiboea">H.</tp:taxon-name-part> <tp:taxon-name-part taxon-name-part-type="species" reg="gracilis">gracilis</tp:taxon-name-part></tp:taxon-name></italic> Franch.</bold>
                    </td></tr></tbody></table></table-wrap></sec><sec sec-type="Proposed IUCN Conservation Status" id="SECID0ETIAE"><title>Proposed IUCN Conservation Status</title><p>According to field observations, <italic><tp:taxon-name><tp:taxon-name-part taxon-name-part-type="genus" reg="Hemiboea">Hemiboea</tp:taxon-name-part> <tp:taxon-name-part taxon-name-part-type="species" reg="suiyangensis">suiyangensis</tp:taxon-name-part></tp:taxon-name></italic> has one known population of less than 20 mature individuals. The species is endemic in karst areas and is attributed to the diversity of cave plants. The population and habitat are susceptible to human activities, e.g. collection or deforestation. The species is considered to be “Critically Endangered” (<abbrev xmlns:xlink="http://www.w3.org/1999/xlink" xlink:title="Critically Endangered" id="ABBRID0EEJAE" xlink:type="simple">CR</abbrev>) according to the IUCN Red List criteria (<xref ref-type="bibr" rid="B2">IUCN 2012</xref>), based on Criterion D, Population size estimated to number fewer than 50 mature individuals.</p></sec></tp:treatment-sec><ref-list><ref id="B2"><mixed-citation xmlns:xlink="http://www.w3.org/1999/xlink" xlink:type="simple">
          <institution xlink:type="simple">IUCN</institution> (<year>2012</year>) Guidelines for using the IUCN Red List Categories and Criteria. Version 3.1. IUCN Standards and Petitions Subcommittee, Grand, Switzerland. <ext-link xlink:type="simple" ext-link-type="uri" xlink:href="http://www.iucnredlist.org/documents/RedListGuidelines.pdf">http://www.iucnredlist.org/documents/RedListGuidelines.pdf</ext-link></mixed-citation></ref></ref-list></tp:taxon-treatment>
